# Supplementary material for: Exceptionally Fast Temperature-Responsive, Mechanically Strong and Extensible Monolithic Non-Porous Hydrogels: Poly(N-isopropylacrylamide) Intercalated with Hydroxypropyl Methylcellulose
Source: Gels. 2023 Nov 24;9(12):926. doi: 10.3390/gels9120926 (PMC10742870; doi:10.3390/gels9120926)
Supplement: Supplementary file 1 [file gels-09-00926-s001.zip]

Archive with 1 entries (1 files):
- gels-2723129-supplementary.pdf
